# Supplementary material for: Genome-Wide Identification and Expression Profiling of Pyruvate Kinase Genes in Litchi Under Calcium-Magnesium Foliar Treatment
Source: Plants (Basel). 2025 Sep 4;14(17):2764. doi: 10.3390/plants14172764 (PMC12430649; doi:10.3390/plants14172764)
Supplement: Supplementary file 1 [file plants-14-02764-s001.zip]

Archive with 1 entries (1 files):
- plants-3826656-supplementary.xlsx
