# Supplementary material for: Genome-Wide Identification and Expression Profiling of Pyruvate Kinase Genes in Litchi Under Calcium-Magnesium Foliar Treatment
Source: Plants (Basel). 2025 Sep 4;14(17):2764. doi: 10.3390/plants14172764 (PMC12430649; doi:10.3390/plants14172764)
Supplement: Supplementary file 1 [file plants-14-02764-s001.zip › plants-3826656-supplementary.xlsx]

## Sheet: Table S1
Table S1. Primer table of LcPK genes.
Transcript ID	Gene Names	Right Primer Sequences (5′ to 3′)	Left Primer Sequences (5′ to 3′)
LITCHI003418.m1	LcPK2	AACATTCTTCCTCTCACCAA	TGGCACAATCACACTAACA
LITCHI006026.m1	LcPK3	ACAAGACAAGACAGCAAGG	CTACGGATTACGGCATCAA
LITCHI006031.m1	LcPK4	CTGGTGGAATCTGTTGTCTA	CGGTGACTACGGATTACAG
LITCHI018757.m1	LcPK5	TGAGACAGCCAGATATAACC	GAGGAGCCAATCAGGATG
LITCHI009466.m1	LcPK8	CCTCTGTTGTATCCTCTTCT	AATGCCTGCTAATCTTGGT
LITCHI026147.m1	LcPK10	CGAACAGTGAAGGTCCAG	TGATTGAGAGCGTGAGAAG
LITCHI001406.m1	LcPK11	GCCATTCCACCATCAATAAC	TGCTCCTTCCTCTGTCAA
LITCHI008504.m1	LcPK12	CTGGTGGTAGTCGTGAGA	GGTGTGGAAATGTATGAGAAG
LITCHI010067.m1	LcPK15	CCACTGTTCTGATGCTAATAC	ATGTGTTCGGAGGATGATG
Actin		TTGGATTCTGGTGATGGTGTG	CAGCAAGGTCCAACCGAAG

## Sheet: Table S2
Table S2. Ka and Ks substitution rates of LcPKs gene pairs.
Gene 1	Gene 2	Ka	Ks	Ka/Ks
LcPK1	LcPK2	0.127476	1.33183	0.0957146
LcPK1	LcPK3	0.162694	1.73794	0.0936127
LcPK1	LcPK4	0.171422	1.55912	0.109948
LcPK1	LcPK7	0.631512	2.12302	0.297458
LcPK1	LcPK8	0.70463	2.96771	0.237432
LcPK1	LcPK10	0.817673	2.22006	0.368311
LcPK1	LcPK11	0.81962	1.92779	0.425159
LcPK1	LcPK12	0.154995	0.406775	0.381033
LcPK1	LcPK14	0.994868	1.99513	0.498649
LcPK1	LcPK15	1.78904	2.31448	0.772975
LcPK1	LcPK16	0.819405	2.86474	0.286032
LcPK1	LcPK17	1.25171	1.7642	0.709509
LcPK1	LcPK19	1.23011	2.63067	0.467603
LcPK2	LcPK3	0.210012	2.08134	0.100902
LcPK2	LcPK4	0.214972	2.08288	0.103209
LcPK2	LcPK5	0.649836	2.35197	0.276294
LcPK2	LcPK7	0.658041	2.09283	0.314426
LcPK2	LcPK10	0.844569	2.4804	0.340497
LcPK2	LcPK11	0.85363	2.25602	0.378378
LcPK2	LcPK12	0.290235	1.8547	0.156487
LcPK2	LcPK13	1.2669	2.95027	0.429417
LcPK2	LcPK14	1.06257	1.76211	0.603012
LcPK2	LcPK15	1.81983	1.68439	1.08041
LcPK2	LcPK16	0.846478	2.69652	0.313916
LcPK2	LcPK17	1.33953	1.67228	0.801023
LcPK2	LcPK18	0.800284	2.82385	0.283402
LcPK2	LcPK19	1.33173	2.89897	0.459381
LcPK3	LcPK4	0.0777828	0.115375	0.674175
LcPK3	LcPK5	0.616989	1.8834	0.327594
LcPK3	LcPK7	0.624245	1.74028	0.358704
LcPK3	LcPK8	0.886947	2.34567	0.378121
LcPK3	LcPK9	0.926859	2.2963	0.403631
LcPK3	LcPK10	0.844748	2.58347	0.326981
LcPK3	LcPK11	0.922218	2.35787	0.391123
LcPK3	LcPK12	0.319094	1.24908	0.255463
LcPK3	LcPK14	0.925536	2.0391	0.453894
LcPK3	LcPK15	1.87506	1.89425	0.989869
LcPK3	LcPK16	0.773608	3.15288	0.245366
LcPK3	LcPK17	1.11344	2.38288	0.467267
LcPK3	LcPK18	0.705466	1.44714	0.487491
LcPK4	LcPK5	0.623443	1.87105	0.333205
LcPK4	LcPK7	0.625746	1.65998	0.376961
LcPK4	LcPK8	0.875921	2.29805	0.381159
LcPK4	LcPK9	0.910448	2.94643	0.309
LcPK4	LcPK10	0.845203	2.28129	0.370493
LcPK4	LcPK11	0.905119	2.75912	0.328046
LcPK4	LcPK12	0.357739	1.18795	0.301139
LcPK4	LcPK13	1.12098	2.94658	0.380433
LcPK4	LcPK14	0.929864	1.98875	0.467562
LcPK4	LcPK15	1.81321	2.06286	0.878981
LcPK4	LcPK16	0.779012	2.83975	0.274324
LcPK4	LcPK17	1.12276	2.23874	0.501514
LcPK4	LcPK18	0.712767	1.49046	0.47822
LcPK4	LcPK19	1.17138	2.99261	0.391423
LcPK5	LcPK6	0.907649	2.14768	0.422618
LcPK5	LcPK7	0.111871	1.32501	0.0844306
LcPK5	LcPK9	0.984759	2.258	0.43612
LcPK5	LcPK10	0.981053	2.61027	0.375843
LcPK5	LcPK11	1.00012	2.13503	0.468436
LcPK5	LcPK13	0.786377	1.93503	0.406391
LcPK5	LcPK14	0.58324	1.28617	0.45347
LcPK5	LcPK15	1.77969	2.08834	0.852204
LcPK5	LcPK16	0.41912	1.58999	0.2636
LcPK5	LcPK17	0.817004	1.40019	0.583497
LcPK5	LcPK18	0.341057	1.82863	0.186509
LcPK5	LcPK19	0.933788	2.07503	0.450012
LcPK6	LcPK7	0.890606	2.90121	0.306978
LcPK6	LcPK8	0.258232	2.66321	0.0969627
LcPK6	LcPK9	0.659346	3.04141	0.21679
LcPK6	LcPK12	0.632518	2.9953	0.21117
LcPK6	LcPK15	2.16322	2.10791	1.02624
LcPK7	LcPK9	0.949008	1.72574	0.549915
LcPK7	LcPK10	0.948036	1.68804	0.561618
LcPK7	LcPK12	0.902565	1.02182	0.883292
LcPK7	LcPK13	0.662209	0.714341	0.927022
LcPK7	LcPK14	0.477965	0.491406	0.972647
LcPK7	LcPK15	1.94364	2.68021	0.725181
LcPK7	LcPK16	0.275227	0.335411	0.820568
LcPK7	LcPK17	0.752739	0.666053	1.13015
LcPK7	LcPK18	0.130038	0.200841	0.647467
LcPK7	LcPK19	0.808821	0.827113	0.977884
LcPK8	LcPK9	0.649777	2.05742	0.315821
LcPK8	LcPK10	0.626756	3.19336	0.196269
LcPK8	LcPK12	0.723071	2.24559	0.321996
LcPK8	LcPK14	1.15268	2.20367	0.523071
LcPK8	LcPK15	1.78566	2.8182	0.633618
LcPK8	LcPK16	0.956474	2.20533	0.433711
LcPK8	LcPK18	0.811722	1.72031	0.471847
LcPK9	LcPK10	0.149861	1.21429	0.123414
LcPK9	LcPK11	0.402934	2.6167	0.153986
LcPK9	LcPK12	0.876053	0.941463	0.930524
LcPK9	LcPK13	1.23417	1.84168	0.670133
LcPK9	LcPK14	1.10169	1.49333	0.737741
LcPK9	LcPK16	0.975598	1.59927	0.610026
LcPK9	LcPK17	1.2691	1.69546	0.748532
LcPK9	LcPK18	0.847141	1.55292	0.545516
LcPK9	LcPK19	1.38491	2.40874	0.574951
LcPK10	LcPK11	0.37663	2.78781	0.135099
LcPK10	LcPK12	0.783904	1.11954	0.700199
LcPK10	LcPK13	1.30745	1.85489	0.704868
LcPK10	LcPK14	1.09443	1.34892	0.811343
LcPK10	LcPK15	1.82031	3.0766	0.591664
LcPK10	LcPK16	1.04223	1.39104	0.749249
LcPK10	LcPK17	1.35159	1.40673	0.960803
LcPK10	LcPK18	0.969049	1.20364	0.805097
LcPK10	LcPK19	1.36357	1.5983	0.853139
LcPK11	LcPK12	0.864452	0.962943	0.897719
LcPK11	LcPK14	1.12131	2.90469	0.386035
LcPK11	LcPK15	1.78222	1.7279	1.03143
LcPK11	LcPK18	0.916143	2.19091	0.418155
LcPK13	LcPK14	0.230639	0.189916	1.21443
LcPK13	LcPK15	1.76038	2.37368	0.741624
LcPK13	LcPK16	0.255489	0.191699	1.33276
LcPK13	LcPK17	0.185772	0.163509	1.13616
LcPK13	LcPK18	0.286894	0.317788	0.902784
LcPK13	LcPK19	0.212124	0.210351	1.00843
LcPK14	LcPK16	0.391741	0.322043	1.21642
LcPK14	LcPK17	0.0849179	0.0759328	1.11833
LcPK14	LcPK18	0.0781118	0.11102	0.703582
LcPK14	LcPK19	0.244044	0.290991	0.838665
LcPK15	LcPK16	1.61462	2.53688	0.636458
LcPK15	LcPK17	1.66615	2.75871	0.603961
LcPK15	LcPK19	1.72748	2.22934	0.774887
LcPK16	LcPK17	0.348589	0.259338	1.34415
LcPK16	LcPK18	0.279578	0.327417	0.85389
LcPK16	LcPK19	0.154739	0.131373	1.17786
LcPK17	LcPK18	0.185955	0.234307	0.79364
LcPK17	LcPK19	0.280862	0.33808	0.830756
LcPK18	LcPK19	0.34919	0.409265	0.853213

## Sheet: Table S3
Table S3. Subcellular localization prediction of LcPK genes.
Genes	Localization
LcPK1	Cytoplasm
LcPK2	Cytoplasm
LcPK3	Cytoplasm, Mitochondria
LcPK4	Cytoplasm, Mitochondria
LcPK5	Cytoplasm
LcPK6	Chloroplast
LcPK7	Cytoplasm
LcPK8	Mitochondria, Chloroplast, Cytoplasm
LcPK9	Chloroplast
LcPK10	Chloroplast
LcPK11	Mitochondria, Chloroplast
LcPK12	Nuclear, Mitochondria
LcPK13	Nuclear
LcPK14	Cytoplasm
LcPK15	Nuclear
LcPK16	Cytoplasm
LcPK17	Nuclear
LcPK18	Extracellular, Cytoplasm
LcPK19	Cytoplasm
